# Supplementary material for: Color coded perfusion imaging with contrast enhanced ultrasound (CEUS) for post-interventional success control following trans-arterial chemoembolization (TACE) of hepatocellular carcinoma
Source: PLoS One. 2019 Jun 10;14(6):e0217599. doi: 10.1371/journal.pone.0217599 (PMC6557480; doi:10.1371/journal.pone.0217599)
Supplement: S1 Dataset — (XLSX) [file pone.0217599.s001.xlsx]

## Sheet: Peak
Table Analyzed	Data 1_TACE
Repeated Measures ANOVA
P value	< 0.0001
P value summary	***
Are means signif. different? (P < 0.05)	Yes
Number of groups	3
F	14,46
R squared	0,1995
Was the pairing significantly effective?
R squared	0,7642
F	8,100
P value	< 0.0001
P value summary	***
Is there significant matching? (P < 0.05)	Yes
ANOVA Table	SS	df	MS
Treatment (between columns)	114200000	2	57080000
Individual (between rows)	1855000000	58	31980000
Residual (random)	458000000	116	3948000
Total	2427000000	176
Bonferroni's Multiple Comparison Test	Mean Diff.	t	Significant? P < 0.05?	Summary	95% CI of diff
Peak_leber vs Peak_Defekt	1956	5,346	Yes	***	1067 to 2845
Peak_leber vs Peak_Rand	795,8	2,175	No	ns	-92.86 to 1685
Peak_Defekt vs Peak_Rand	-1160	3,171	Yes	**	-2049 to -271.4
	Peak_leber	Peak_Defekt	Peak_Rand
Number of values	59	59	59
Minimum	0,3070	2,940	20,60
25% Percentile	87,30	32,40	115,0
Median	1190	128,0	568,0
75% Percentile	3390	429,0	1770
Maximum	19600	14300	20700
Mean	2824	867,8	2028
Std. Deviation	4290	2416	3954
Std. Error	558,5	314,6	514,8
Lower 95% CI	1706	238,2	997,4
Upper 95% CI	3942	1497	3058

## Sheet: Tabelle1
Pat ID		Tumor dignity	method	success	Peak_liver	Peak_defect	Peak_margin	Rise_liver	Rise_defect	Rise_margin	mTT_liver	mTT_defect	mTT_margin	TTP_liver	TTP_defect	TTP_margin	Wash-in _liver	Wash-in_defect	Wash-in_margin
3		HCC	TACE	unvollständig	2046.96	38.4995	783.032	30.8	21.41	19.29	489.04	483.3	452.25	31.65	21.83	19.63	184.29	5.56294	130.165
3		HCC	TACE	unvollständig	219.374	17.7998	244.993	19.83	30.79	22.38	460.35	171.53	477.57	20.21	33.88	22.83	34.4507	1.12065	33.5149
4		HCC	TACE		25.0852	3.6606	51.5126				63.26	74.48	75.78	21.42	14.72	15.7	327.028	36.0233	536.918
11		HCC	TACE	vollständig	1420.72	106.714	158.548	9.43	29.2	27.53	62.82	286.5	45.74	11.62	30.68	40.75	244.642	8.46205	8.35022
11		HCC	TACE		106.714	1420.72	158.548				286.5	62.82	45.74	30.68	11.62	40.75	2272.6	8914.33	2791.59
11		HCC	TACE	vollständig	5970.08	2547.82	2090.97	12.52	8.23	15.77	125.94	40.55	67.44	20.29	21.05	21.41	670.681	402.837	200.38
26		HCC	TACE	unvollständig	25.0852	3.6606	51.5126	18.94	13.76	14.62	63.26	74.48	75.78	21.42	14.72	15.7	2.41425	0.56415	7.36882
26		HCC	TACE	unvollständig	59.8043	11.5749	87.4194	15.87	27.42	18.43	434.85	483.49	451.05	16.32	28.09	19.09	10.36	1.21446	12.1624
26		HCC	TACE		0.30671	208.186	52.8557	8.81	9.1	8.57	44.88	47.19	57.6	12.52	12.54	11.68	1.73785	1225.92	293.965
26		HCC	TACE		0.338247	108.051	272.414	9.19	9.33	8.84	45.02	46.4	44.75	13.02	13.66	12.04	1.99855	646.213	1561.91
26		HCC	TACE		180.749	138.059	213.958	24.33	2.64	23.93	55.33	3.38	231.49	30.23	6.26	30.05	2917.06	224.233	3389.33
26		HCC	TACE	unvollständig	1247.47	37.2475	558.085	15.78	20.98	20.04	50.72	441.67	268.85	18.06	23.06	23.08	141.034	3.45084	49.154
29		HCC	TACE	unvollständig	87.2653	32.3773	52.8635	37.84	42.23	26.18	518.01	479.53	288.69	39.88	46.37	27.36	5.24599	1.4948	4.83581
29		HCC	TACE	unvollständig	49.8864	13.2867	42.6539	25.07	15.71	15.68	182.97	47.66	81.83	28.09	21.31	18.97	3.6962	1.27929	4.50073
29		HCC	TACE	unvollständig	75.3411	32.3413	75.2401	38.7	35.95	33.15	525.07	524.03	493.4	41.11	38.43	34.67	4.25852	1.91638	5.40408
29		HCC	TACE	unvollständig	2665.03	1240.33	1765.83	0.97	0.5	0.66	5.63	0.57	8.02	1.4	1.44	1.18	4049.58	3290.24	3740.51
32		HCC	TACE	vollständig	11967.6	10657.7	18376.7	9.6	35.5	10.13	141.18	481.79	135.04	10.34	36.67	12.1	2581.32	787.597	3043.78
32		HCC	TACE	vollständig	9099.38	186.337	3724.69	8.11	4.85	9.58	157.08	49.43	272.12	9.14	6.16	9.8	2061.32	60.8568	1130.07
32		HCC	TACE		4184.18	1490.81	3466.78	8.77	14.32	8.91	45.99	17.99	34.48	10.71	33.1	10.03	782.691	136.875	716.394
32		HCC	TACE		3968.59	176.785	3523.41	8.49	3.6	6.6	127.47	19.43	41.6	9.06	5.84	7.84	1001.96	69.2322	903.664
32		HCC	TACE	vollständig	1772.09	224.317	1084.6	8.6	3.79	5.15	170.58	70.66	112.22	12.45	5.28	6.94	302.033	88.2681	320.281
40		HCC	TACE	unvollständig	2375.08	463.339	894.074	11.34	22.48	15.14	40.94	509.84	298.81	12.67	24.41	16.77	391.748	41.5251	112.648
40		HCC	TACE		2150.09	429.056	1464.56	9.35	21.93	11.03	346.28	501.98	278.53	9.74	23.97	11.56	560.331	38.6481	311.592
40		HCC	TACE	unvollständig	209.941	15.9501	796.315	33.27	27.55	17.49	255.92	293.88	99.07	39.08	30.33	21.79	10.8216	1.12033	73.1851
42		HCC	TACE		31.4682	2.94127	20.6008	26.26	23.44	36.54	479.82	119.17	455.28	27.51	42.08	37.94	604.767	43.1666	557.893
47		HCC	TACE	unvollständig	13960.8	14298.5	20693.9	9.52	10.74	9.15	23.74	44.13	79.39	11.48	14.84	11.12	2435.57	1993.07	3726.12
47		HCC	TACE	unvollständig	8445.63	5844.57	9298.43	13.77	7.86	8.81	66.21	52.7	51.88	26.01	23.31	23.11	832.508	956.056	1369.06
51		HCC	TACE	vollständig	71.9147	66.7367	84.0006	13.45	13.87	19.58	70.89	441.12	155.71	19.61	14.05	22.77	7.80409	17.0991	7.46559
51		HCC	TACE		80.5251	51.7037	89.8949	14.15	14.77	13.32	89.7	25.96	116.4	19.61	20.91	21.57	736.032	491.352	757.067
51		HCC	TACE	vollständig	7458.51	1161.32	6560.05	11.59	43.34	15.36	52.65	472.38	123.99	13.7	45.47	18.27	1094.65	62.5185	721.011
52		HCC	TACE	unvollständig	7458.51	1161.32	6560.05	11.59	43.34	15.36	52.65	472.38	123.99	13.7	45.47	18.27	1094.65	62.5185	721.011
60		HCC	TACE	unvollständig	30.4645	21.4685	37.936	47.35	24.95	32.1	525.24	191.1	326.43	51.79	41.13	35.17	1.26772	1.20377	2.31833
61		HCC	TACE	unvollständig	1522.34	128.262	874.995	3.84	2.85	1.91	31	3.48	5.54	8.32	7.22	7.24	526.741	58.6331	578.078
61		HCC	TACE		37.8228	162.588	139.52				106.29	64.03	139.86	21.86	17.48	20.24	549.263	1561.23	1642.53
61		HCC	TACE		210.986	53.3532	133.561	20.93	35.55	11.55	193.36	304.16	151.24	23.61	40.64	17.47	18.4745	2.68382	16.6314
61		HCC	TACE	unvollständig	1675.31	171.308	738.669	3.72	3.35	26.28	31.45	4.63	521.96	8.02	6.16	26.91	599.324	70.0016	81.3489
64		Rektum	TACE	unvollständig	71.3774	19.8883	34.9792	28.9	31.85	29.27	301.72	480.7	240.61	32.01	33.99	33.11	4.71005	1.33892	2.1773
68		HCC	TACE	unvollständig	1663.98	393.079	1825.5	12.96	35.19	23.72	53.76	315.68	145.57	17.68	38.99	26.67	193.469	21.2772	142.012
68		HCC	TACE	unvollständig	286.344	64.3514	190.678	20.82	5.48	18.51	117.34	22	80.29	23.69	11.76	22.19	24.8044	15.6319	17.2292
72		HCC	TACE	vollständig	1081.31	209.234	567.875	19.8	8.75	16.38	130.43	78.66	221.09	24.55	10.4	17.64	88.1586	40.3706	71.6967
72		HCC	TACE	vollständig	2740.45	125.635	573.29	17.98	32.1	34.29	171.43	216.04	242.07	22.85	38.37	36.97	240.952	6.56417	34.4742
77		HCC	TACE	vollständig	1353.17	149.847	362.071	18.51	11.65	31.23	165.77	54.56	291.83	33.57	19.39	37.77	99.9506	17.9542	19.1872
78		HCC	TACE		80.4966	29.296	67.1624	15.25	12.06	7.97	440.66	418.6	530.43	15.46	12.34	8.08	18.1995	7.05129	28.7093
78		HCC	TACE		3391.61	9.5988	871.74	19.77	21.29	25.01	63.9	442.62	53.65	23.88	21.7	31.79	284.255	1.39594	55.0638
80		HCC	TACe	vollständig	620.543	57.9729	107.243	24.59	24.81	26.07	174.47	126.22	132.14	38.49	44.51	43.73	35.851	3.20034	5.72705
82		HCC	TACE	unvollständig	428.542	180.631	940.851	33.26	33.16	15.1	509.82	544.99	69.54	34.64	35.82	21.05	31.6186	11.1626	92.8642
86		HCC	TACE	unvollständig	1193.62	159.384	433.666	7.52	5.77	8.31	44.48	15.78	108.31	9.17	9.73	11.41	260.553	38.4324	78.5076
86		HCC	TACE	unvollständig	568.901	63.5477	301.265	15.21	33.99	13.18	143.15	266.44	145.87	17.62	36.21	13.94	65.4273	4.03953	51.0015
88		HCC	TACE	vollständig	1169.38	78.0589	780.68	22.23	10.74	23.93	56.9	41.28	192.26	26.77	12.67	27.59	87.472	12.3981	57.4891
89		HCC	TACE		5321.49	1181.64	1739.53	24.6	46.41	39.34	128.71	321.56	356.49	36.38	56.15	47.82	313.806	42.1179	72.778
89		HCC	TACE		4751.76	385.376	1621.27	24.85	38.93	27.83	131.93	335.7	150.65	35.85	44.73	39.11	280.31	17.5454	86.4433
93		HCC	TACE	unvollständig	864.096	115.892	181.861	6.87	1.67	4.84	35.65	12.17	37.07	10.33	9.34	7.86	181.577	86.9201	52.8632
97		HCC	TACE	unvollständig	404.934	8.4143	115.086	27.45	19.23	25.44	206.85	122.5	168.07	32.79	24.05	30.21	24.7616	0.701141	7.65085
100		HCC	TACE	vollständig	494.329	16.5299	218.308	18.9	31.59	13.42	171.69	487.84	77.64	20.87	37.37	22.59	50.2609	0.888805	22.638
101		HCC	TACE	unvollständig	1370.91	910.448	1762.29	7.83	4.92	6.27	30.15	32.6	42.44	9.92	8.68	8.5	277.23	255.028	425.343
104		HCC	TACE	unvollständig	15361.7	102.609	4535.88	14.06	0.75	48.33	30.56	0.77	536.97	19.37	5.92	55.29	1638.98	172.928	167.537
109		HCC	TACE	unvollständig	11063.5	3318.09	7178.53	8.31	7.08	6.48	25.61	22.46	19.71	12.48	14.61	14.13	1920	626.37	1467.95
110		HCC	TACE	vollständig	1679.31	693.58	1876.05	7.62	44.71	7	103.28	502.68	72.2	15.39	46.66	15.57	295.33	37.4667	354.004
121		HCC	TACE	unvollständig	19563.8	159.861	8099.8	0.71	23.73	31.36	1.36	197.58	259.91	4.68	27.31	37.02	34282.6	11.903	440.028

## Sheet: mTT
Table Analyzed	Data 1_TACE
Repeated Measures ANOVA
P value	0,1429
P value summary	ns
Are means signif. different? (P < 0.05)	No
Number of groups	3
F	1,979
R squared	0,03299
Was the pairing significantly effective?
R squared	0,5944
F	3,031
P value	< 0.0001
P value summary	***
Is there significant matching? (P < 0.05)	Yes
ANOVA Table	SS	df	MS
Treatment (between columns)	67160	2	33580
Individual (between rows)	2983000	58	51440
Residual (random)	1969000	116	16970
Total	5019000	176
Bonferroni's Multiple Comparison Test	Mean Diff.	t	Significant? P < 0.05?	Summary	95% CI of diff
mTT_Leber vs mTT_Defekt	-47,55	1,983	No	ns	-105.8 to 10.71
mTT_Leber vs mTT_Rand	-20,38	0,8498	No	ns	-78.65 to 37.88
mTT_Defekt vs mTT_Rand	27,17	1,133	No	ns	-31.10 to 85.43
	mTT_Leber	mTT_Defekt	mTT_Rand
Number of values	59	59	59
Minimum	1,360	0,5700	5,540
25% Percentile	50,72	41,28	69,54
Median	117,3	122,5	135,0
75% Percentile	193,4	441,7	272,1
Maximum	525,2	545,0	537,0
Mean	163,8	211,3	184,1
Std. Deviation	157,1	195,0	150,6
Std. Error	20,45	25,39	19,60
Lower 95% CI	122,8	160,5	144,9
Upper 95% CI	204,7	262,1	223,4

## Sheet: Rise
Table Analyzed	Data 1_TACE
Repeated Measures ANOVA
P value	0,1845
P value summary	ns
Are means signif. different? (P < 0.05)	No
Number of groups	3
F	1,716
R squared	0,03026
Was the pairing significantly effective?
R squared	0,5957
F	3,038
P value	< 0.0001
P value summary	***
Is there significant matching? (P < 0.05)	Yes
ANOVA Table	SS	df	MS
Treatment (between columns)	264,2	2	132,1
Individual (between rows)	12860	55	233,9
Residual (random)	8467	110	76,97
Total	21590	167
Bonferroni's Multiple Comparison Test	Mean Diff.	t	Significant? P < 0.05?	Summary	95% CI of diff
Rise_Leber vs Rise_Defekt	-3,060	1,845	No	ns	-7.091 to 0.9712
Rise_Leber vs Rise_Rand	-1,293	0,7799	No	ns	-5.324 to 2.738
Rise_Defekt vs Rise_Rand	1,767	1,065	No	ns	-2.264 to 5.797
	Rise_Leber	Rise_Defekt	Rise_Rand
Number of values	56	56	56
Minimum	0,7100	0,5000	0,6600
25% Percentile	8,905	7,953	8,970
Median	14,71	20,11	15,73
75% Percentile	23,78	31,79	25,91
Maximum	47,35	46,41	48,33
Mean	16,78	19,84	18,08
Std. Deviation	9,908	13,51	10,35
Std. Error	1,324	1,805	1,383
Lower 95% CI	14,13	16,22	15,30
Upper 95% CI	19,44	23,46	20,85

## Sheet: TTP
Table Analyzed	Data 1_TACE
Repeated Measures ANOVA
P value	0,1464
P value summary	ns
Are means signif. different? (P < 0.05)	No
Number of groups	3
F	1,954
R squared	0,03259
Was the pairing significantly effective?
R squared	0,6403
F	3,680
P value	< 0.0001
P value summary	***
Is there significant matching? (P < 0.05)	Yes
ANOVA Table	SS	df	MS
Treatment (between columns)	307,0	2	153,5
Individual (between rows)	16770	58	289,1
Residual (random)	9114	116	78,57
Total	26190	176
Bonferroni's Multiple Comparison Test	Mean Diff.	t	Significant? P < 0.05?	Summary	95% CI of diff
TTP_Leber vs TTP_Defekt	-3,222	1,974	No	ns	-7.187 to 0.7422
TTP_Leber vs TTP_Rand	-1,476	0,9043	No	ns	-5.440 to 2.489
TTP_Defekt vs TTP_Rand	1,746	1,070	No	ns	-2.218 to 5.711
	TTP_Leber	TTP_Defekt	TTP_Rand
Number of values	59	59	59
Minimum	1,400	1,440	1,180
25% Percentile	12,45	12,34	12,10
Median	19,61	21,83	21,05
75% Percentile	28,09	36,67	30,21
Maximum	51,79	56,15	55,29
Mean	20,93	24,15	22,40
Std. Deviation	10,69	13,97	11,70
Std. Error	1,392	1,818	1,523
Lower 95% CI	18,14	20,51	19,35
Upper 95% CI	23,71	27,79	25,45

## Sheet: WashIn
Table Analyzed	Data 1_TACE
Repeated Measures ANOVA
P value	0,2615
P value summary	ns
Are means signif. different? (P < 0.05)	No
Number of groups	3
F	1,357
R squared	0,02286
Was the pairing significantly effective?
R squared	0,3789
F	1,249
P value	0,1561
P value summary	ns
Is there significant matching? (P < 0.05)	No
ANOVA Table	SS	df	MS
Treatment (between columns)	18800000	2	9401000
Individual (between rows)	501900000	58	8653000
Residual (random)	803700000	116	6929000
Total	1324000000	176
Bonferroni's Multiple Comparison Test	Mean Diff.	t	Significant? P < 0.05?	Summary	95% CI of diff
Wash-in _Leber vs Wash-in_Defekt	763,4	1,575	No	ns	-413.9 to 1941
Wash-in _Leber vs Wash-in_Rand	584,1	1,205	No	ns	-593.2 to 1761
Wash-in_Defekt vs Wash-in_Rand	-179,3	0,3699	No	ns	-1357 to 998.0
	Wash-in _Leber	Wash-in_Defekt	Wash-in_Rand
Number of values	59	59	59
Minimum	1,270	0,5640	2,180
25% Percentile	24,80	3,450	22,60
Median	261,0	37,50	92,90
75% Percentile	736,0	137,0	716,0
Maximum	34300	8910	3740
Mean	1149	385,4	564,6
Std. Deviation	4473	1262	954,9
Std. Error	582,3	164,3	124,3
Lower 95% CI	-16,92	56,56	315,8
Upper 95% CI	2314	714,1	813,5

## Sheet: Sheet6
			MEAN +- SD
